# Supplementary material for: Negative-Pressure Wound Therapy (NPWT) in Horses: A Scoping Review
Source: Vet Sci. 2023 Aug 6;10(8):507. doi: 10.3390/vetsci10080507 (PMC10458497; doi:10.3390/vetsci10080507)
Supplement: Supplementary file 1 [file vetsci-10-00507-s001.zip]

Archive with 1 entries (1 files):
- vetsci-2514360-supplementary.pdf
